# Supplementary material for: Anoikis-Related Long Non-Coding RNA Signatures to Predict Prognosis and Immune Infiltration of Gastric Cancer
Source: Bioengineering (Basel). 2024 Sep 5;11(9):893. doi: 10.3390/bioengineering11090893 (PMC11428253; doi:10.3390/bioengineering11090893)
Supplement: Supplementary file 1 [file bioengineering-11-00893-s001.zip]

Archive with 7 entries (7 files):
- Supplementary Figure S1.png
- Supplementary Figure S2.tif
- Supplementary Figure S3.tif
- Supplementary Figure S4.tif
- Supplementary Table S1.pdf
- Supplementary Table S2.pdf
- Supplementary Table S3.pdf
